# Supplementary material for: Generation of an Immortalized Human Adipose-Derived Mesenchymal Stromal Cell Line Suitable for Wound Healing Therapy
Source: Int J Mol Sci. 2022 Aug 10;23(16):8925. doi: 10.3390/ijms23168925 (PMC9408591; doi:10.3390/ijms23168925)
Supplement: Supplementary file 1 [file ijms-23-08925-s001.zip]

Archive with 1 entries (1 files):
- ijms-1819667-supplementary.pdf
